# Supplementary material for: Application of Microbiome Feedback Theory to Animals: Can Parasites Drive Coexistence in Ungulate Communities?
Source: Integr Comp Biol. 2025 Jun 10;65(2):445–60. doi: 10.1093/icb/icaf087 (PMC12448209; doi:10.1093/icb/icaf087)
Supplement: icaf087_Supplemental_Files [file icaf087_supplemental_files.zip]

Archive with 2 entries (2 files):
- icb-2025-0058-File012.docx
- icb-2025-0058-File013.docx
